# Supplementary material for: Adaptative Divergence of Cryptococcus neoformans: Phenetic and Metabolomic Profiles Reveal Distinct Pathways of Virulence and Resistance in Clinical vs. Environmental Isolates
Source: J Fungi (Basel). 2025 Mar 12;11(3):215. doi: 10.3390/jof11030215 (PMC11943092; doi:10.3390/jof11030215)
Supplement: Supplementary file 1 [file jof-11-00215-s001.zip]

Archive with 1 entries (1 files):
- jof-3375313-supplementary.pdf
